# Supplementary material for: NRF2 Alters Mitochondrial Gene Expression in Neonate Mice Exposed to Hyperoxia
Source: Antioxidants (Basel). 2022 Apr 11;11(4):760. doi: 10.3390/antiox11040760 (PMC9031618; doi:10.3390/antiox11040760)
Supplement: Supplementary file 1 [file antioxidants-11-00760-s001.zip]

Archive with 1 entries (1 files):
- antioxidants-1665523-supplementary.xlsx
