# Supplementary material for: NRF2 Alters Mitochondrial Gene Expression in Neonate Mice Exposed to Hyperoxia
Source: Antioxidants (Basel). 2022 Apr 11;11(4):760. doi: 10.3390/antiox11040760 (PMC9031618; doi:10.3390/antiox11040760)
Supplement: Supplementary file 1 [file antioxidants-11-00760-s001.zip › antioxidants-1665523-supplementary.xlsx]

## Sheet: Coding
Supplementary Data File S1: Mitochondrial DNA Heteroplasmic Loci
Coding Information
Item	Description
Group	Timepoint of assessment for study aims 1 and 2.
ID	Identification number provided to each individual mouse or embryo.
Type	Mouse model: Nrf2 wild-type (Nrf2+/+ or Nrf2 deficient (Nrf2-/-)

## Sheet: Supplementary Data File S1
Supplementary Data File S1: Mitochondrial DNA Heteroplasmic Loci
Group	ID	Type	Study Aim (1 or 2)	Loci	Reference Allele	Alternate Allele	Heteroplasmy frequency (%)	Gene Name	Coordinate	Non-synonymous (0) or Synonymous (1) indicator
E18.5	120-1	Nrf2+/+	1	None
E18.5	120-2	Nrf2+/+	1	None
E18.5	120-3	Nrf2+/+	1	None
E18.5	120-4	Nrf2+/+	1	None
E18.5	120-5	Nrf2+/+	1	1304	C	A	0.02	mt-Rnr2	211	0
E18.5	120-5	Nrf2+/+	1	13270	A	T	0.01	mt-Nd5	2K510	1
PND0	120-6	Nrf2+/+	1	13536	A	G	0.01	mt-Nd5	1I599	1
PND0	120-6	Nrf2+/+	1	15535	T	C	0.17	D-Loop	N/A	0
PND0	120-7	Nrf2+/+	1	15535	T	C	0.17	D-Loop	N/A	0
PND0	120-8	Nrf2+/+	1	13536	A	G	0.02	mt-Nd5	1I599	1
PND0	120-8	Nrf2+/+	1	15535	T	C	0.21	D-Loop	N/A	0
PND0	120-9	Nrf2+/+	1	15535	T	C	0.03	D-Loop	N/A	0
PND0	120-10	Nrf2+/+	1	15535	T	C	0.06	D-Loop	N/A	0
E18.5	120-11	Nrf2-/-	1	13270	A	T	0.02	mt-Nd5	2K510	1
E18.5	120-11	Nrf2-/-	1	14471	T	C	0.31	mt-Cytb	3F109	0
E18.5	120-11	Nrf2-/-	1	14924	T	C	0.01	mt-Cytb	3N260	0
E18.5	120-12	Nrf2-/-	1	1370	T	C	0.06	mt-Rnr2	277	0
E18.5	120-12	Nrf2-/-	1	7172	A	G	0.01	mt-Co2	1S54	1
E18.5	120-13	Nrf2-/-	1	14471	T	C	0.05	mt-Cytb	3F109	0
E18.5	120-14	Nrf2-/-	1	14471	T	C	0.16	mt-Cytb	3F109	0
E18.5	120-15	Nrf2-/-	1	14471	T	C	0.1	mt-Cytb	3F109	0
PND0	120-17	Nrf2-/-	1	None
PND0	120-18	Nrf2-/-	1	1370	T	C	0.04	mt-Rnr2	277	0
PND0	120-19	Nrf2-/-	1	1370	T	C	0.03	mt-Rnr2	277	0
PND0	120-19	Nrf2-/-	1	2071	C	A	0.03	mt-Rnr2	978	0
PND0	120-19	Nrf2-/-	1	15318	T	C	0.01	mt-Tt	30	0
PND0	120-20	Nrf2-/-	1	1370	T	C	0.03	mt-Rnr2	277	0
PND0	120-20	Nrf2-/-	1	2188	T	C	0.01	mt-Rnr2	1095	0
E13.5	147-126-1	Nrf2+/+	1	6282	A	G	0.03	mt-Co1	1K319	1
E13.5	147-126-1	Nrf2+/+	1	7172	A	G	0.11	mt-Co2	1S54	1
E13.5	147-126-1	Nrf2+/+	1	13536	A	G	0.04	mt-Nd5	1I599	1
E13.5	147-126-2	Nrf2+/+	1	13536	A	G	0.02	mt-Nd5	1I599	1
E13.5	147-126-3	Nrf2+/+	1	13536	A	G	0.1	mt-Nd5	1I599	1
E13.5	147-126-4	Nrf2+/+	1	13536	A	G	0.04	mt-Nd5	1I599	1
E13.5	147-126-5	Nrf2+/+	1	2577	A	G	0.01	mt-Rnr2	1484	0
E13.5	147-126-5	Nrf2+/+	1	13536	A	G	0.05	mt-Nd5	1I599	1
E13.5	147-131-1	Nrf2-/-	1	13029	G	A	0.04	mt-Nd5	1V430	1
E13.5	147-131-2	Nrf2-/-	1	14508	G	A	0.04	mt-Cytb	1A122	1
E13.5	147-131-3	Nrf2-/-	1	14508	G	A	0.02	mt-Cytb	1A122	1
E13.5	147-131-4	Nrf2-/-	1	14508	G	A	0.08	mt-Cytb	1A122	1
E13.5	147-131-5	Nrf2-/-	1	14508	G	A	0.01	mt-Cytb	1A122	1
72 hr O2	92-21	Nrf2+/+	2	13939	T	C	0.22	mt-Nd6	3L44	0
72 hr O2	92-23	Nrf2+/+	2	13939	T	C	0.02	mt-Nd6	3L44	0
72 hr O2	108-105	Nrf2-/-	2	11344	T	C	0.01	mt-Nd4	2I393	1
72 hr O2	108-105	Nrf2-/-	2	13270	A	T	0.07	mt-Nd5	2K510	1
Air	108-18	Nrf2+/+	2	13270	A	T	0.05	mt-Nd5	2K510	1
Air	108-18	Nrf2+/+	2	13536	A	G	0.04	mt-Nd5	1I599	1
Air	108-19	Nrf2+/+	2	2188	T	C	0.01	mt-Rnr2	1095	0
Air	108-19	Nrf2+/+	2	15550	A	G	0.01	D-Loop	N/A	0
Air	108-19	Nrf2+/+	2	15574	T	C	0.01	D-Loop	N/A	0
Air	108-20	Nrf2+/+	2	10634	T	C	0.02	mt-Nd4	3G156	0
72 hr O2	108-43	Nrf2+/+	2	13536	A	G	0.02	mt-Nd5	1I599	1
72 hr O2	108-44	Nrf2+/+	2	None
72 hr O2	108-45	Nrf2+/+	2	7172	A	G	0.02	mt-Co2	1S54	1
Air	108-94	Nrf2-/-	2	10634	T	C	0.02	mt-Nd4	3G156	0
Air	108-94	Nrf2-/-	2	15574	T	C	0.01	D-Loop	N/A	0
Air	108-95	Nrf2-/-	2	15866	G	A	0.03	D-Loop	N/A	0
Air	108-96	Nrf2-/-	2	10634	T	C	0.03	mt-Nd4	3G156	0
Air	108-96	Nrf2-/-	2	13270	A	T	0.03	mt-Nd5	2K510	1
Air	108-96	Nrf2-/-	2	14969	A	G	0.01	mt-Cytb	3L275	0
72 hr O2	108-100	Nrf2-/-	2	12836	C	T	0.03	mt-Nd5	3I365	0
72 hr O2	108-101	Nrf2-/-	2	None
72 hr O2	108-104	Nrf2-/-	2	7172	A	G	0.02	mt-Co2	1S54	1
72 hr O2	108-104	Nrf2-/-	2	10954	T	C	0.02	mt-Nd4	2L263	1
Air + rec	109-5	Nrf2+/+	2	15532	T	C	0.12	D-Loop	N/A	0
Air + rec	109-6	Nrf2+/+	2	13270	A	T	0.01	mt-Nd5	2K510	1
72 hr O2 + rec	109-16	Nrf2+/+	2	13270	A	T	0.03	mt-Nd5	2K510	1
Air + rec	109-25	Nrf2-/-	2
Air + rec	109-26	Nrf2-/-	2	13270	A	T	0.02	mt-Nd5	2K510	1
72 hr O2 + rec	109-46	Nrf2-/-	2	409	G	A	0.06	mt-Rnr1	340	0
72 hr O2 + rec	109-47	Nrf2-/-	2
Air + rec	124-2	Nrf2+/+	2	13270	A	T	0.05	mt-Nd5	2K510	1
72 hr O2 + rec	124-11	Nrf2+/+	2	13270	A	T	0.04	mt-Nd5	2K510	1
72 hr O2 + rec	124-11	Nrf2+/+	2	13536	A	G	0.02	mt-Nd5	1I599	1
72 hr O2 + rec	124-12	Nrf2+/+	2	None
72 hr O2 + rec	124-13	Nrf2+/+	2	None
Air + rec	124-21	Nrf2-/-	2	14471	T	C	0.35	mt-Cytb	3F109	0
72 hr O2 + rec	124-31	Nrf2-/-	2	1370	T	C	0.04	mt-Rnr2	277	0
72 hr O2 + rec	124-31	Nrf2-/-	2	13270	A	T	0.03	mt-Nd5	2K510	1
72 hr O2 + rec	124-32	Nrf2-/-	2	13270	A	T	0.01	mt-Nd5	2K510	1
72 hr O2 + rec	124-33	Nrf2-/-	2	98	T	C	0.03	mt-Rnr1	29	0
72 hr O2 + rec	124-33	Nrf2-/-	2	11344	T	C	0.01	mt-Nd4	2I393	1
72 hr O2 + rec	124-33	Nrf2-/-	2	13270	A	T	0.01	mt-Nd5	2K510	1
Air	147-25	Nrf2+/+	2	2577	A	G	0.01	mt-Rnr2	1484	0
Air	147-25	Nrf2+/+	2	14508	G	A	0.03	mt-Cytb	1A122	1
Air	147-26	Nrf2+/+	2	None
Air	147-75	Nrf2-/-	2	13270	A	T	0.02	mt-Nd5	2K510	1
Air	147-75	Nrf2-/-	2	14508	G	A	0.03	mt-Cytb	1A122	1
Air	147-76	Nrf2-/-	2	None
